# Supplementary material for: ROS Homeostasis Involved in Dose-Dependent Responses of Arabidopsis Seedlings to Copper Toxicity
Source: Genes (Basel). 2022 Dec 21;14(1):11. doi: 10.3390/genes14010011 (PMC9858908; doi:10.3390/genes14010011)
Supplement: Supplementary file 1 [file genes-14-00011-s001.zip]

Archive with 1 entries (1 files):
- genes-2088159-supplementary.pdf
